# Supplementary material for: HOG1 Mitogen-Activated Protein Kinase Pathway–Related Autophagy Induced by H2O2 in Lentinula edodes Mycelia
Source: J Fungi (Basel). 2023 Mar 28;9(4):413. doi: 10.3390/jof9040413 (PMC10143471; doi:10.3390/jof9040413)
Supplement: Supplementary file 1 [file jof-09-00413-s001.zip]

Archive with 1 entries (1 files):
- jof-2214390-supplementary.pdf
